# Supplementary material for: A mismatch in enzyme-redox partnerships underlies divergent cytochrome P450 activities between human hepatocytes and microsomes
Source: Commun Biol. 2025 Nov 6;8:1539. doi: 10.1038/s42003-025-08903-1 (PMC12592420; doi:10.1038/s42003-025-08903-1)
Supplement: Supplementary file 3 — Supplementary Data 1 [file 42003_2025_8903_MOESM3_ESM.xlsx]

## Sheet: Sheet1
Fig. 1	Scaled HLM CLint,u (mL/min/kg)					Scaled HH CLint,u (mL/min/kg				HLM/HH										Fig.4 a and d
Compound	1	2	3	average		1	2	3	average
Dexamethasone	28.3929	25.3929	25.5	26.4286		2.48848	nd	nd	2.48848	10.6204										Compound	HLM_NADH CLint (uL/min/mg)	HLM_NADPH CLint (uL/min/mg)	HH_CLint (uL/min/106 cells)	fu_HLM	fu_ratHH	NADH_HLM_scaled_CLint,u (mL/min/kg)	NADPH_HLM_scaled_CLint,u (mL/min/kg)	HH_scaled_CLint,u (mL/min/kg)
Midazolam	643.427	632.553	670.23	648.737		62.7715	44.3093	46.6171	51.2326	12.6626										Chlorpromazine	13.55	38.967	21.204	0.062	0.188	206.528	593.933	284.224
hydrocortisone	54.9379	57.5167	51.9108	54.7885		22.4237	16.444	19.1349	19.3342	2.83376										Caffeine	3	5.9	2.611	0.963	0.911	2.94393	5.78972	7.22252
Testosterone	251.148	250.062	237.027	246.079		1782.08	1005.17	1161.02	1316.09	0.186977										Oxaprozin	3	6.77	4.750	0.877	0.703	3.23261	7.29493	17.027
Prednisolone	40.7544	38.7639	40.7544	40.0909		14.7021	12.4648	14.0629	13.7432	2.91714										Nifedipine	52.56	214.26	16.6	0.465	0.394	106.815	435.432	106.173
Prednisone	29.7781	26.9421	25.4228	27.381		72.85	43.6458	52.3108	56.2689	0.486611										Verapamil	43.13	183.293	23.001	0.5	0.637	81.5157	346.424	90.993
Axitinib	112.117	120.088	117.697	116.634		24.7969	15.5866	9.91875	16.7674	6.95599										Diazepam	3	10.567	4.625	0.694	0.694	4.08501	14.3888	16.7939
Vinorelbin	436.267	640.935	717.808	598.337		38.8613	48.4191	nd	43.6402	13.7107	nd - could not be determined									Benzydamine	3	21.114	6.691	0.356	0.643	7.96348	56.047	26.2229
																				Imipramine	3	16.5	6.421	0.315	0.577	9	49.5	28.0432
																				Phenacetin	5.68	24.492	7.385	0.948	0.955	5.66203	24.4145	19.4871
																				Warfarin	3	4.4	2.689	1	0.791	2.835	4.158	8.56673
Fig. 2a	[M2] nM				[M4] nM															Furosemide	3	9.37	2.702	0.941	0.859	3.01275	9.40983	7.92671
Time (min)	1	2	3		1	2	3													Metoprolol	3	4.05	3.111	0.939	0.923	3.01917	4.07588	8.49374
0	0	0.3	0.2		0	0.25	0.3													Diflunisal	3	5.28	4.287	0.81	0.525	3.5	6.16	20.5776
5	1.4	2.2	2.25		0	0.35	0.45													Diclofenac	46.1	215.34	79.489	0.841	0.539	51.8008	241.969	371.637
10	2.85	3.9	4.1		0	0.45	0.5													Prazosin	3	6.48	4.373	0.836	0.688	3.39115	7.32488	16.0174
20	6.15	6.85	7.4		0	0.55	0.65													Ketanserin	5.6	15.77	19.501	0.551	0.659	9.60436	27.0466	74.5714
40	12.1	12.5	13.35		0	0.85	0.9													Lorazepam	3	4.99	2.766	0.724	0.724	3.91575	6.51319	9.62751
60	15.75	16.75	16.5		0.2	1.05	1.1													Troglitazone	3	57.19	26.760	0.071	0.05	39.9296	761.191	1348.7
																				Midazolam	102.54	295.321	19.497	0.454	0.543	213.437	614.71	90.4833
																				Carvedilol	10.02	64.079	27.150	0.117	0.161	80.9308	517.561	424.957
																				Ritonavir	48.54	54.793	4.993	0.251	0.256	182.75	206.292	49.1498
																				Sildenafil	29.09	134.436	14.498	0.638	0.633	43.0879	199.125	57.7172
																				Naloxone	3	7.567	29.554	0.969	0.895	2.9257	7.37958	83.2135
Fig.2b																				Trovafloxacin	3	3	2.411	0.83	0.83	3.41566	3.41566	7.32014
Percentage savolitinib remaining																				AZ51	9.79	24.426	4.852	0.098	0.128	94.4036	235.536	95.5238
	1	2	3																	AZ52	3	3.87	2.239	0.296	0.399	9.5777	12.3552	14.1411
CYP1A2	91.5459	90.1843	90.8554																	Adavosertib	14.59	72.3	1.970	0.415	0.415	33.223	164.635	11.9624
CYP3A4	1.36582	5.61219	4.28066																	Zimlovisertib	6.99	40.159	5.839	0.817	0.817	8.08513	46.4507	18.0101
																				AZ12	3	22.41	3.084	0.63	0.63	4.5	33.615	12.336
																				AZ13	3	17.075	1.857	0.768	0.624	3.69141	21.0103	7.49942
																				AZ16	9.9	56.263	1.447	0.43	0.503	21.757	123.648	7.24938
																				AZ17	13.95	57.894	6.452	0.51	0.51	25.8485	107.274	31.8805
																				AZ18	3	32.742	4.556	0.626	0.626	4.52875	49.4268	18.3404
Fig.2 c	[M2] nM formed by recombinant CYPs					[M4] nM formed by recombinant CYPs														AZ19	19.31	52.152	1	0.353	0.353	51.6939	139.614	7.13881
CYP	1	2	3			1	2	3												AZ20	3	22.5	7.903	0.665	0.665	4.26316	31.9737	29.9482
CYP1A2	20.6	50.8	90.75		CYP1A2	5.4	4.05	6.25												Revumenib	34.86	161.215	2.917	0.819	0.721	40.2231	186.017	10.1953
CYP3A4	0.2	0.65	0.9		CYP13A4	208.8	197.55	216.7												AZ22	6.04	43.1	1	0.623	0.644	9.1618	65.3764	3.91304
																				AZ23	6.34	56.607	3.309	0.583	0.577	10.2767	91.7558	14.4518
																				AZ25	3	27.098	1	0.596	0.729	4.75671	42.9658	3.45679
																				AZ26	23.95	136	1	0.762	0.662	29.7018	168.661	3.80665
																				AZ27	73.42	300	2.805	0.625	0.605	111.011	453.6	11.6836
																				AZ28	92.82	300	2.009	0.579	0.72	151.494	489.637	7.0315
Fig.2d	[M2] nM																			AZ29	12.57	81.455	8.220	0.543	0.543	21.876	141.759	38.1481
Time (min)	savolitinib			savolitinib + quinidine			savolitinib + benzylphenobarb			savolitinib + quinidine										AZ30	141.75	100.516	16.279	0.233	0.536	574.909	407.672	76.5356
	1	2	3	1	2	3														AZ31	3	55.6	3.641	0.589	0.605	4.81324	89.2054	15.1658
0	4.39257	2.46228	4.29712	1.47501	0.48784	1.66203	3.52625	1.75555	3.51672	3.34177	1.80584	4.17398								AZ32	13.32	30.6	43.603	0.407	0.407	30.9273	71.0491	269.974
5	7.86008	5.07888	7.89666	3.04725	1.70965	2.95335	6.57048	4.20453	5.97659	6.49538	3.94802	7.16221								AZ33	17.58	59.352	1	0.701	0.829	23.6991	80.0109	3.03981
20	14.9527	10.8026	14.9756	6.07967	4.23832	5.51124	12.4618	8.60858	11.3137	11.4663	7.69259	12.4586								AZ34	3	26.8	1	0.494	0.708	5.73887	51.2672	3.55932
40	26.4767	23.0905	30.265	10.3038	9.30293	10.382	23.4363	18.2338	22.2803	21.6775	14.4545	24.6153								AZ36	3	20.9	1	0.046	0.082	61.6304	429.359	30.7317
60	34.5339	32.5991	41.6144	13.5823	12.6492	14.7613	29.4533	25.3478	32.1446	30.8171	20.884	32.6032								AZ37	49.81	187	1	0.566	0.826	83.1633	312.217	3.05085
																				AZ38	3	57.7	1	0.585	0.458	4.84615	93.2077	5.50218
																				Bleximenib	3	34.3	1.166	0.721	0.794	3.93204	44.9563	3.70065
																				AZ40	43.04	196	2.380	0.568	0.568	71.607	326.092	10.5592
Fig. 2e	rep 1				rep 2				rep3											AZ41	3	24.845	1	0.586	0.586	4.83788	40.0657	4.30034
[savolitinib] µM	[M2] nM	[M4] nM	M4/M2		[M2] nM	[M4] nM	M4/M2		[M2] nM	[M4] nM	M4/M2									Cefoperazone	3	3	1	0.892	0.892	3.17825	3.17825	2.82511
0.2	1.45	7.2	4.96552		3.9	27.35	7.01282		3.4	23.95	7.04412									Amodiaquine	216.76	378.52	98.979	0.101	0.101	2028.1	3541.6	2469.58
1	9.4	40.15	4.27128		16.7	93.8	5.61677		13.4	73.6	5.49254									AZ24	12.33	40.7	1	0.73	0.727	15.9614	52.687	3.4663
																				AZ35	43.59	117	10.627	0.143	0.23	288.06	773.182	116.435
																				Gefitinib	4.8	75	4.4	0.221	0.244	20.5249	320.701	45.4426
																				Propanolol	5.6	32	10.1	0.468	0.649	11.3077	64.6154	39.2173
Fig.3a	Midazolam scaled CLint,u (mL/min/kg) in human hepatocytes + gefitinib compared to HLM fortified with NADPH																			AZ14	17	105	112	0.697	0.697	23.0488	142.36	404.935
Rep	control	2 µM	5 µM	20 µM	HLM + NADPH															AZ15	15	100	13.8	0.599	0.672	23.6644	157.763	51.75
1	103.5	302.1	600.1	687.8	618.921															Bufuralol	5.1	22.9	7.5	0.719	0.702	6.70306	30.0981	26.9231
2	101.2	358.3	607.5	740.2	531.926															Savolitinib	1.6	9.8	1	0.935	0.847	1.61711	9.90481	2.97521
3	136.9	396.3	650.2	747.2	593.803
Fig.3b
	1´hydroxymidazolam (response ratio)
Time (min)	Midazolam	Midazolam + 2 µM gefitinib	Midazolam + 5 µM gefitinib	Midazolam + 20 µM gefitinib
0	0.003231; 0.000838	0.006028; 0.009174	0.007741; 0.011965	0.021998
10	0.050295; 0.049812	0.081804; 0.082523	0.114541; 0.129575	0.197458
30	0.078653; 0.082437	0.100715; 0.106204	0.120651; 0.128930	0.14719
60	0.066084; 0.070231	0.058531; 0.062427	0.051424; 0.048993	0.049403
90	0.048166; 0.046009	0.028136; 0.026839	0.018113; 0.014666	0.012488
120	0.033357; 0.024916	0.011825; 0.010785	0.003113; 0.002640	0.003141
	1´hydroxymidazolam glucuronide (response ratio)
Time (min)	Midazolam	Midazolam + 2 µM gefitinib	Midazolam + 5 µM gefitinib	Midazolam + 20 µM gefitinib
0	0.000117; 0.000098	0.000092; 0.000109	0.000114; 0.000095	0.000212
10	0.01181; 0.011790	0.020695; 0.019286	0.032688; 0.035544	0.05129
30	0.081763; 0.084492	0.137255; 0.146211	0.204189; 0.216824	0.25414
60	0.217922; 0.249575	0.313268; 0.332864	0.426124; 0.455937	0.492709
90	0.315447; 0.355744	0.425888; 0.442384	0.543178; 0.591518	0.612297
120	0.393175; 0.284501	0.537792; 0.538580	0.59279; 0.572229	0.427294
Fig.3d
Human hepatocytes	CLint (µL/min/million cells)
	1	2	3		% of control	% of control	% of control		average	stdev
Control	22.3	21.8	29.5		100	100	100		100	0
2 uM Gef	65.1	77.2	85.4		291.928	354.128	289.492		311.849	36.635
5 uM Gef	129.3	130.9	140.1		579.821	600.459	474.915		551.732	67.3204
20 uM Gef	148.2	159.5	161		664.574	731.651	545.763		647.329	94.1365
Human liver microsomes + NADPH, CLint (µL/min/mg)
	1	2	3		% of control	% of control	% of control		average	stdev
Control	265.8	269.7	287.7		100	100	100		100	0
2 uM Gef	284	289.7	308.5		106.847	107.416	107.23		107.164	0.289808
5 uM Gef	304.2	317.6	328		114.447	117.76	114.008		115.405	2.05167
20 uM Gef	341	357.9	367.4		128.292	132.703	127.702		129.566	2.73283
Human liver microsomes + NADH, CLint (µL/min/mg)
	1	2	3		% of control	% of control	% of control		average	stdev
Control	14.7	23.9	21.4		100	100	100		100	0
2 uM Gef	51.8	63	54		352.381	263.598	252.336		289.439	54.7998
5 uM Gef	71.7	88.9	85.8		487.755	371.967	400.935		420.219	60.2549
20 uM Gef	133.6	172.3	111.5		908.844	720.921	521.028		716.931	193.939
Fig.5a iii
t2	NADPH/NADH
2.78594	0.796707
3.26719	1.56001
2.99824	1.06882
2.74651	0.753867
2.97852	1.04013
2.83881	0.857562
3.03473	1.12413
2.84343	0.863072
2.87235	0.898344
Fig.5b
Scaled midazolam CLint,u (mL/min/kg) in human liver microsomes with different cofactors
Cofactor	1	2	3
NADH	247.475	248.867	261.398
NADPH	693	703.964	722.238
NADH:NADPH (1:1)	761.917	761.569	740.511
Fig.5c
Scaled midazolam CLint,u in human liver microsomes + NADH as cofactor (+ gefitinib, GEF or diphenyleneiodonium, DC)					% of control (Midazolam or Midazolam + 5 µM DC)
	1	2	3		1	2	5
Midazolam	214.409	205.359	226.243		100	100	100
Midazolam + 5 µM GEF	558.646	522.099	490.599		260.552	254.237	216.846
Midazolam + 5 µM DC	83.3619	80.0552	82.8398		100	100	100
Midazolam + 5 µM GEF + 5 µM DC	323.702	267.663	269.229		388.309	334.348	325
Fig.5d
Scaled midazolam CLint,u in human liver microsomes + NADPH as cofactor (+ gefitinib, GEF or diphenyleneiodonium, DC)					% of control (Midazolam or Midazolam + 5 µM DC)
	1	2	3		1	2	3
Midazolam	703.094	603.895	675.249		100	100	100
Midazolam + 5 µM GEF	696.133	696.133	675.249		99.0099	115.274	100
Midazolam + 5 µM DC	120.779	107.901	125.304		100	100	100
Midazolam + 5 µM GEF + 5 µM DC	320.221	241.558	238.425		265.13	223.871	190.278
Fig.5e
CYP3A4_POR + Gefitinib NADPH
Midazolam CLint (µL/min/nmol)				% of control
	Mid	Mid + GEF		Mid	Mid + GEF
rep_1	4061.76	3292.07		100	81.0504
rep_2	4262.77	3281.83		100	76.9881
rep_3	3511.63	2734.43		100	77.868
Fig.5f
CYP3A4_Cytb5R+Gefitinib NADPH
Midazolam CLint (µL/min/nmol)				% of control
	Mid	Mid + GEF		Mid	Mid + GEF
rep_1	6.9	19.6		100	284.058
rep_2	5.5	13.9		100	252.727
rep_3	5.1	18.8		100	368.627
Fig.6aii
	rep 1					rep2					rep3
	[M2] nM	[M4] nM	M4/M2			[M2] nM	[M4] nM	M4/M2			[M2] nM	[M4] nM	M4/M2
S9	6.15	14.85	2.41463			4.1	5.75	1.40244			6.3	11.25	1.78571
HLM	12.05	71.3	5.91701			9.9	48.9	4.93939			12.7	59.25	4.66535
Fig.6b
Midazolam CLint (µL/min/mg)			Percentage of midazolam alone
	Rep1
S9	S9 + 5 uM GEF		S9	S9 + 5 uM GEF
77.2	150.2		100	194.56
HLM	HLM + 5 uM GEF		HLM	HLM + 5 uM GEF
276.3	335.7		100	121.498
	Rep2
S9	S9 + 5 uM GEF		S9	S9 + 5 uM GEF
73.1	163		100	222.982
HLM	HLM + 5 uM GEF		HLM	HLM + 5 uM GEF
329.2	392.5		100	119.228
	Rep3
S9	S9 + 5 uM GEF		S9	S9 + 5 uM GEF
78.3	154.2		100	196.935
HLM	HLM + 5 uM GEF		HLM	HLM + 5 uM GEF
308.6	377.3		100	122.262
Fig.6cii
		[M2] nM
		intact			lysate
Time (min)	1	2	3	1	2	3
0	0	0.3	0.2	0.25	0.2	0.2
5	1.4	2.2	2.25	1.7	2.55	1.8
10	2.85	3.9	4.1	3.5	5.15	3.8
20	6.15	6.85	7.4	6.7	10.4	7.3
40	12.1	12.5	13.35	11.35	17.1	12.4
60	15.75	16.75	16.5	15.15	22.05	17
		[M4] nM
		intact			lysate
Time (min)	1	2	3	1	2	3
0	0	0.25	0.3	2.8	3	2.75
5	0	0.35	0.45	3.1	3.9	3.3
10	0	0.45	0.5	4.2	5.25	4
20	0	0.55	0.65	4.6	6.95	4.95
40	0	0.85	0.9	6.1	9.2	6.8
60	0.2	1.05	1.1	7.5	10.55	8.1
Fig.6di
	1	2	3
[M2] nM	9.9	10.9	10.8
[M4] nM	56.1	53.1	40.4
	1	2	3
[M2] nM	22.7	24.7	27.2
[M4] nM	3.9	5	6.7
Fig.6dii
	1	2	3
[M2] nM	4.55	3.25	4.95
[M4] nM	11.2	7.8	10.25
	1	2	3
[M2] nM	10.2	8.35	12.75
[M4] nM	2.45	1	2.6
Supplementary Fig.1
Effect of cytosolic concentration on the ratio of savolitinib metabolites (M4 and M2) formed in human liver microsomes
60min	M2				M4					M4:M2 ratios
[cytosol]	0 mg/mL	4 mg/mL	10 mg/mL		0 mg/mL	4 mg/mL	10 mg/mL			0 mg/mL	4 mg/mL	10 mg/mL
1st rep	13.1	10.4	7.5		45.1	17.9	7.5
	12.8	10.1	7.4		46.3	16.8	7.3
average	12.95	10.25	7.45		45.7	17.35	7.4			3.52896	1.69268	0.993289
2nd rep	12.6	10.6	8		50.7	19.5	8.2
	12.9	10.3	7.8		50.2	20.2	8.2
average	12.75	10.45	7.9		50.45	19.85	8.2			3.95686	1.89952	1.03797
3rd rep	11.7	10.9	8.5		47.8	21.9	10.2
	12.8	11.5	9.3		48.7	20.8	9.9
average	12.25	11.2	8.9		48.25	21.35	10.05			3.93878	1.90625	1.12921
